# Supplementary material for: Child ViReal Support Program: A Randomized Controlled Trial Study for Effective Support of Parents Raising Children with Attention Deficits
Source: Behav Sci (Basel). 2023 Aug 19;13(8):691. doi: 10.3390/bs13080691 (PMC10451949; doi:10.3390/bs13080691)
Supplement: Supplementary file 1 [file behavsci-13-00691-s001.zip]

Archive with 1 entries (1 files):
- behavsci-2508058-supplementary.pdf
